# Supplementary material for: Effects of education level on natural language processing in cardiovascular health communication
Source: Front Public Health. 2025 Nov 13;13:1688173. doi: 10.3389/fpubh.2025.1688173 (PMC12657148; doi:10.3389/fpubh.2025.1688173)
Supplement: Supplementary file 1 [file Data_Sheet_2.xlsx]

## Sheet: Sheet1
Condition	Education Level	FAQ ID	Original FAQ	Reformatted Prompt	FleschKincaid Ease Score	FleschKincaid GradeLevel	FleschKincaid Reading Level
MI	Easy	1	Is chest pain normal after a heart attack?	I just had a heart attack. Why is my chest still hurting after I saw the doctor?	96.7	1.9	5th grade
MI	Medium	1	Is chest pain normal after a heart attack?	I just returned from the hospital after being treated for a myocardial infarction. Am I supposed to continue having chest pain even after being discharged from the hospital?	40.3	11.1	College
MI	Hard	1	Is chest pain normal after a heart attack?	Given the presence of chest pain accompanied by ST elevation, what are the potential implications for recurrent angina after therapeutic treatment for acute coronary syndrome?	24.4	13.1	College graduate
MI	Easy	2	Is my heart permanently damaged?	Is my heart going to be damaged forever after a heart attack?	76.2	5.6	7th grade
MI	Medium	2	Is my heart permanently damaged?	Is my heart permanently damaged after experiencing a heart attack?	35.9	10.7	College
MI	Hard	2	Is my heart permanently damaged?	Has my heart suffered irreversible damage as a consequence of experiencing a myocardial infarction?	6.5	15.8	College graduate
MI	Easy	3	How is a heart attack different from cardiac arrest?	How is a heart blockage different from your heart stopping?	78.2	4.8	7th grade
MI	Medium	3	How is a heart attack different from cardiac arrest?	In what ways does myocardial occlusion differ from sudden cessation of cardiac function?	32.9	11.9	College
MI	Hard	3	How is a heart attack different from cardiac arrest?	How is a myocardial infarction different from cardiac arrest?	20	12.7	College graduate
MI	Easy	4	What are the warning signs of heart attack?	How do I know if I am having a heart attack?	94.2	2.9	5th grade
MI	Medium	4	What are the warning signs of heart attack?	What clinical signs and symptoms may be indicative of a myocardial infarction?	33.9	11.5	College
MI	Hard	4	What are the warning signs of heart attack?	Which clinical indicators may serve as prognostic markers of an impending or acute myocardial infarction?	14	15	College graduate
MI	Easy	5	How can I help to avoid a heart attack?	How can I help avoid a heart attack?	88.7	2.9	6th grade
MI	Medium	5	How can I help to avoid a heart attack?	What actions can I take to decrease the risk of sustaining a myocardial infarction?	48.8	9.9	College
MI	Hard	5	How can I help to avoid a heart attack?	What preventative measures can be implemented to mitigate the risk of myocardial infarction?	16	14.3	College graduate
PAD	Easy	1	How is PAD treated?	My doctor told me that blood can't get to my legs. What's the treatment?	100	0.1	5th grade
PAD	Medium	1	How is PAD treated?	I have been diagnosed with a condition that impairs adequate blood circulation to my legs. What are the potential treatment options available for this?	42.4	10.3	College
PAD	Hard	1	How is PAD treated?	I have been diagnosed with peripheral arterial disease. What are the recommended treatment options for this condition?	20.5	12.5	College graduate
PAD	Easy	2	Why is peripheral artery disease dangerous?	Why is bad blood flow to the legs dangerous?	96.2	2.1	5th grade
PAD	Medium	2	Why is peripheral artery disease dangerous?	Why is compromised blood flow in the peripheral arteries considered a significant health risk?	31.9	12.3	College
PAD	Hard	2	Why is peripheral artery disease dangerous?	Why is poor circulation in the lower extremity arteries dangerous?	19	13.1	College graduate
PAD	Easy	3	What are the symptoms of PAD?	What do you feel with bad blood flow to the legs?	100	0.5	5th grade
PAD	Medium	3	What are the symptoms of PAD?	What do you experience with compromised blood flow in the peripheral arteries?	42.4	10.3	College
PAD	Hard	3	What are the symptoms of PAD?	What are the clinical manifestations arise from compromised circulation in the lower extremity arterial vasculature?	0	19.8	College graduate
PAD	Easy	4	What are the risk factors for PAD?	What factors can lead to bad blood flow to the legs?	100	1.7	5th grade
PAD	Medium	4	What are the risk factors for PAD?	What risk factors can lead to compromised blood flow in the peripheral arteries?	49.8	9.5	College
PAD	Hard	4	What are the risk factors for PAD?	What are the risk factors for compromised perfusion in the lower extremity arterial vasculature?	15	14.7	College graduate
PAD	Easy	5	How is PAD diagnosed?	How do you confirm if there is bad blood flow to the legs?	100	2.5	5th grade
PAD	Medium	5	How is PAD diagnosed?	How do you diagnose compromised blood flow to the peripheral arteries?	34.9	11.1	College
PAD	Hard	5	How is PAD diagnosed?	How do you diagnose peripheral artery disease?	2.1	11.9	College graduate
AAA	Easy	1	What are the symptoms of AAA?	If there's a big swelling in the main artery in my belly, what would it feel like?	88.1	5.2	6th grade
AAA	Medium	1	What are the symptoms of AAA?	If there is a localized bulging or weakening in the primary artery of my abdomen, what potential symptoms should I be aware of that could suggest the presence of this condition?	40	15.4	College
AAA	Hard	1	What are the symptoms of AAA?	If an arterial segment in my abdomen has developed a significant dilation, what specific symptoms or discomfort should I be aware of?	23.8	15.4	College graduate
AAA	Easy	2	What causes aortic dissection?	What causes a tear in the aorta?	89.8	2.5	6th grade
AAA	Medium	2	What causes aortic dissection?	What causes aortic dissection?	33.6	9.6	College
AAA	Hard	2	What causes aortic dissection?	What underlying mechanisms and risk factors precipitate the development of aortic dissection?	8.5	15.1	College graduate
AAA	Easy	3	What causes an abdominal aortic aneurysm to form?	What causes a weak spot in the aorta that bulges to form?	84.7	4.4	6th grade
AAA	Medium	3	What causes an abdominal aortic aneurysm to form?	What factors contribute to the development of a localized dilation of the aorta?	41.4	10.7	College
AAA	Hard	3	What causes an abdominal aortic aneurysm to form?	What underlying pathophysiological mechanisms lead to the formation of a localized aortic dilation?	0	17.8	College graduate
AAA	Easy	4	How are aortic aneurysms diagnosed?	How do you confirm a weak spot in the aorta that bulges like a balloon?	81.6	5.6	6th grade
AAA	Medium	4	How are aortic aneurysms diagnosed?	How is a localized dilation of the aorta confirmed and diagnosed?	43.4	9.9	College
AAA	Hard	4	How are aortic aneurysms diagnosed?	How are aortic aneurysms diagnosed?	15.6	12.3	College graduate
AAA	Easy	5	What is the treatment for abdominal aortic aneurysms?	What is the treatment for a weak spot in the abdominal aorta that bulges?	74.2	6.4	7th grade
AAA	Medium	5	What is the treatment for abdominal aortic aneurysms?	What are the treatment options for managing a localized dilation of the abdominal aorta?	31.9	12.3	College
AAA	Hard	5	What is the treatment for abdominal aortic aneurysms?	What are the therapeutic approaches for managing a localized dilation of the abdominal aorta?	23.4	13.5	College graduate
Stroke	Easy	1	How do I prevent another stroke?	How can I stop another stroke from happening?	71.8	5.2	7th grade
Stroke	Medium	1	How do I prevent another stroke?	What are some effective strategies for reducing the risk of a second stroke after experiencing an initial one?	44.7	11.5	College
Stroke	Hard	1	How do I prevent another stroke?	What evidence-based strategies can individuals who have experienced a previous stroke implement to reduce the risk of recurrent stroke?	9.9	16.6	College graduate
Stroke	Easy	2	What is the relationship between blood pressure and stroke?	How does blood pressure affect my chance of having a stroke?	85.7	4	6th grade
Stroke	Medium	2	What is the relationship between blood pressure and stroke?	What is the correlation between blood pressure levels and the incidence of stroke?	58.3	8.4	10th to 12 grade
Stroke	Hard	2	What is the relationship between blood pressure and stroke?	What are the most effective evidence-based interventions for reducing the risk of recurrent stroke in individuals with a history of stroke?	16.3	16.2	College graduate
Stroke	Easy	3	Why does diabetes often lead to stroke?	Why does diabetes make it more likely for someone to have a stroke?	75.2	6	7th grade
Stroke	Medium	3	Why does diabetes often lead to stroke?	What are the mechanisms by which diabetes elevates the risk of stroke occurrence?	58.3	8.4	10th to 12 grade
Stroke	Hard	3	Why does diabetes often lead to stroke?	What pathophysiological mechanisms underlie the increased risk of stroke in individuals with diabetes?	0	19	College Graduate
Stroke	Easy	4	Will my symptoms of spasticity go away after a stroke?	Will my muscle symptoms go away after a stroke?	79.3	4.4	7th grade
Stroke	Medium	4	Will my symptoms of spasticity go away after a stroke?	Is it possible for symptoms of spasticity to resolve after experiencing a stroke, or are they likely to persist over time?	41.7	12.7	College
Stroke	Hard	4	Will my symptoms of spasticity go away after a stroke?	To what extent can symptoms of spasticity resolve following a stroke, and what factors influence the persistence or alleviation of these symptoms in post-stroke recovery?	20.7	16.6	College graduate
Stroke	Easy	5	What's at the heart of my cryptogeneic stroke?	What is the main cause of my cryptogenic stroke?	87.7	3.3	6th grade
Stroke	Medium	5	What's at the heart of my cryptogeneic stroke?	What are the underlying factors or mechanisms contributing to the occurrence of my cryptogenic stroke?	30.9	12.7	College
Stroke	Hard	5	What's at the heart of my cryptogeneic stroke?	What are the potential pathophysiological factors and underlying mechanisms that could explain the occurrence of my cryptogenic stroke?	10.9	16.2	College Graduate
HF	Easy	1	What causes heart failure?	What causes heart failure?	75.9	3.7	7th grade
HF	Medium	1	What causes heart failure?	What are the primary causes and contributing factors to the development of heart failure, and how do these mechanisms impact the structure and function of the heart?	44.1	13.8	College
HF	Hard	1	What causes heart failure?	What are the multifactorial etiologies of heart failure, including genetic, structural, and systemic contributors, and how do these factors interact to disrupt cardiac physiology and pathophysiology at the molecular and clinical levels?	0	24	College Graduate
HF	Easy	2	What’s ejection fraction and why is it important in heart failure?	What is ejection fraction, and why is it important for the heart?	76.2	5.2	7th grade
HF	Medium	2	What’s ejection fraction and why is it important in heart failure?	What is ejection fraction, and why is it a key measure in diagnosing and managing heart failure?	54.2	9.9	10th to 12 grade
HF	Hard	2	What’s ejection fraction and why is it important in heart failure?	What is ejection fraction, and how does its assessment provide critical insights into the classification, diagnosis, and management of heart failure subtypes?	15.3	16.6	College graduate
HF	Easy	3	How often do I need to see a health care professional to monitor my condition of heart failure?	How often should I see a doctor to check on my heart failure?	92.1	3.6	5th grade
HF	Medium	3	How often do I need to see a health care professional to monitor my condition of heart failure?	How often should I visit a doctor to monitor my heart failure and ensure it is being properly managed?	52.2	10.7	10th to 12th grade
HF	Hard	3	How often do I need to see a health care professional to monitor my condition of heart failure?	What is the recommended frequency for follow-up appointments with a healthcare provider to effectively monitor disease progression and optimize management strategies in heart failure?	0	19.7	College graduate
HF	Easy	4	How could my heart failure impact my family?	How might my heart failure affect my family?	71.8	5.2	7th grade
HF	Medium	4	How could my heart failure impact my family?	How could my heart failure affect my family’s emotions, responsibilities, and daily life?	32.9	11.9	College
HF	Hard	4	How could my heart failure impact my family?	In what ways might my heart failure impact my family’s emotional well-being, daily responsibilities, and overall quality of life?	18.4	15.4	College graduate
HF	Easy	5	After being diagnosed with heart failure, what lifestyle changes will make the biggest difference to my health?	What can I do every day to feel better with heart failure?	84.7	4.4	6th grade
HF	Medium	5	After being diagnosed with heart failure, what lifestyle changes will make the biggest difference to my health?	What lifestyle changes can help improve my health after being diagnosed with heart failure?	48.8	9.9	College
HF	Hard	5	After being diagnosed with heart failure, what lifestyle changes will make the biggest difference to my health?	What evidence-based lifestyle interventions have the greatest impact on improving clinical outcomes and quality of life in patients diagnosed with heart failure?	6.8	17.8	College Graduate
CAD	Easy	1	What might be causing my coronary artery disease?	What could be causing my heart arteries to become blocked?	66.4	5.2	8th and 9th grade
CAD	Medium	1	What might be causing my coronary artery disease?	What are the possible causes of my coronary artery disease?	32.6	10	College
CAD	Hard	1	What might be causing my coronary artery disease?	What potential etiological factors could be responsible for the development of my coronary artery disease?	0	15.7	College graduate
CAD	Easy	2	How does coronary artery disease relate to how I'm feeling?	How can problems with my heart arteries affect how I feel?	74.4	7.3	7th grade
CAD	Medium	2	How does coronary artery disease relate to how I'm feeling?	How are my symptoms connected to my coronary artery disease?	32.6	10	College
CAD	Hard	2	How does coronary artery disease relate to how I'm feeling?	What is the relationship between the pathophysiology of coronary artery disease and the symptoms I experience?	4.1	14.7	College graduate
CAD	Easy	3	Are there tests to show whether my coronary artery disease is progressing?	Are there any tests that can tell if my heart artery problems are getting worse?	80.8	3.9	6th grade
CAD	Medium	3	Are there tests to show whether my coronary artery disease is progressing?	What tests can show if my coronary artery disease is getting worse?	40	9.2	College
CAD	Hard	3	Are there tests to show whether my coronary artery disease is progressing?	Which diagnostic tests can assess the progression of my coronary artery disease?	14.6	13.7	College graduate
CAD	Easy	4	Are there certain symptoms of cornoary artery disease I should pay attention to or report?	What signs of heart artery problems should I look out for or tell someone about?	72.3	5	7th grade
CAD	Medium	4	Are there certain symptoms of cornoary artery disease I should pay attention to or report?	Which clinical signs or symptoms of coronary artery disease should I monitor closely and report to my physician?	37	10.3	College
CAD	Hard	4	Are there certain symptoms of cornoary artery disease I should pay attention to or report?	Which specific symptoms of coronary artery disease should I monitor closely and report to my healthcare provider?	29	11.3	College graduate
CAD	Easy	5	Is there a specific eating plan or exercise plan I should try to follow becuase of my diagnosis of coronary artery disease?	Do I need a special diet or exercise plan because of my heart artery problems?	63.9	6.2	8th and 9th grade
CAD	Medium	5	Is there a specific eating plan or exercise plan I should try to follow becuase of my diagnosis of coronary artery disease?	What type of diet and exercise plan should I follow given my diagnosis of coronary artery disease?	37.5	10.1	College
CAD	Hard	5	Is there a specific eating plan or exercise plan I should try to follow becuase of my diagnosis of coronary artery disease?	Given my diagnosis of coronary artery disease, is there a specific nutritional and exercise regimen I should adopt?	11.6	13.9	College graduate
HTN	Easy	1	What is High Blood Pressure?	What is high blood pressure, and why is it bad for your health?	100	2.5	5th Grade
HTN	Medium	1	What is High Blood Pressure?	Can you explain what high blood pressure is and discuss its potential health implications?	57.3	8.8	10th to 12th Grade
HTN	Hard	1	What is High Blood Pressure?	Could you provide a comprehensive explanation of high blood pressure, including its pathophysiology and long-term health consequences?	3.5	17	College graduate
HTN	Easy	2	What are the complications of High Blood pressure	What could happen to me if I don't control my high blood pressure?	92.1	3.6	5th grade
HTN	Medium	2	What are the complications of High Blood pressure	What are the potential complications of high blood pressure?	53.9	8	10th to 12th grade
HTN	Hard	2	What are the complications of High Blood pressure	What are the potential systematic complications and long-term sequelae associated with chronic hypertension	0	19	College graduate
HTN	Easy	3	How do I manage my high blood pressure?	How do I manage my high blood pressure?	88.7	2.5	6th grade
HTN	Medium	3	How do I manage my high blood pressure?	How do I manage my hypertension?	48.5	8	College
HTN	Hard	3	How do I manage my high blood pressure?	What strategies and interventions can I implement to effectively manage my hypertension?	0.1	16.2	College graduate
HTN	Easy	4	How do I read my blood pressure?	What do the numbers mean on my blood pressure machine?	86.7	3.7	6th grade
HTN	Medium	4	How do I read my blood pressure?	How can I accurately interpret the values returned by my blood pressure monitor?	49.8	9.5	College
HTN	Hard	4	How do I read my blood pressure?	How can I properly understand the underlying meaning behind my systolic and diastolic blood pressure readings?	29.9	13.1	College graduate
HTN	Easy	5	What are the symptoms of high blood pressure?	What are the symptoms of high blood pressure?	88.7	2.9	6th grade
HTN	Medium	5	What are the symptoms of high blood pressure?	What are the clinical manifestations of high blood pressure?	45.4	9.2	College
HTN	Hard	5	What are the symptoms of high blood pressure?	What are the clinical manifestations of hypertension?	0	15.5	College graduate
